# Supplementary material for: Measuring recent effective gene flow among large populations in Pinus sylvestris: Local pollen shedding does not preclude substantial long-distance pollen immigration
Source: PLoS One. 2021 Aug 13;16(8):e0255776. doi: 10.1371/journal.pone.0255776 (PMC8362938; doi:10.1371/journal.pone.0255776)
Supplement: S1 Table — (XLSX) [file pone.0255776.s004.xlsx]

## Sheet: Info S1 Table
S1 Table. Observed haplotype counts and assumed frequencies for simulations. Observed haplotype counts for Pinus sylvestris adult and offspring samples from calcareous and siliceous soils at Sierra de Ayllón, and their assumed frequencies for gene flow simulations under different prior assumptions
Observed haplotypic counts indicate the number of sampled individuals (out of a total sample of n successfully genotyped individuals) carrying the corresponding haplotype.
Assumed frequencies are estimated posterior means used for gene flow simulations, given observed counts and under the prior assumption that a set of nh equifrequent haplotypes was present in every population. There were nh = 247 haplotypes actually detected across all adult and offspring empirical samples, and simulations assumed either nh = 247, nh = 2*247 = 494, or nh = 4*247 = 988. Haplotypes …
CAL-A: adult sample from calcareous native population
SIL-A: adult sample from siliceous native population
PLT-A: adult sample from nearby plantations
CAL-O: offspring sample from calcareous native population
SIL-O: offspring sample from siliceous native population
Chloroplast microsatellite (cpSSR) regions from Vendramin et al (1996) Mol Ecol 5: 595-598

## Sheet: S1 Table
Haplotype definition								Observed sample haplotypic counts						Assumed haplotypic frequencies				Assumed haplotypic frequencies				Assumed haplotypic frequencies
	cpSSR size variants							CAL-A	SIL-A	PLT-A	CAL-O	SIL-O		Prior: nh = 247 equifrequent haplotypes				Prior: nh = 494 equifrequent haplotypes				Prior: nh = 988 equifrequent haplotypes
Code	Pt36480	Pt30204	Pt87268	Pt15169	Pt26081	Pt71936		(n=196)	(n=198)	(n=397)	(n=196)	(n=188)		CAL-A	SIL-A	PLT-A		CAL-A	SIL-A	PLT-A		CAL-A	SIL-A	PLT-A
H1	143	146	165	127	107	146		1	1	3	4	2		0.005097	0.005045	0.007548		0.005086	0.005035	0.007543		0.005081	0.00503	0.00754
H2	143	148	167	125	107	146		1	0	5	1	2		0.005097	2e-05	0.012573		0.005086	1e-05	0.012568		0.005081	5e-06	0.012565
H3	143	147	165	126	107	146		13	6	16	8	5		0.06601	0.030171	0.040211		0.066	0.030161	0.040206		0.065995	0.030156	0.040204
H4	142	146	165	125	107	145		2	1	1	1	2		0.010173	0.005045	0.002523		0.010163	0.005035	0.002518		0.010157	0.00503	0.002515
H5	143	145	165	127	107	146		1	0	1	1	0		0.005097	2e-05	0.002523		0.005086	1e-05	0.002518		0.005081	5e-06	0.002515
H6	142	147	165	126	107	141		4	5	12	4	2		0.020325	0.025146	0.030161		0.020315	0.025136	0.030156		0.02031	0.025131	0.030153
H7	143	148	165	126	107	146		3	5	4	1	2		0.015249	0.025146	0.01006		0.015239	0.025136	0.010055		0.015234	0.025131	0.010053
H8	143	146	165	124	107	146		1	0	1	4	1		0.005097	2e-05	0.002523		0.005086	1e-05	0.002518		0.005081	5e-06	0.002515
H9	142	148	165	126	107	141		1	0	1	0	0		0.005097	2e-05	0.002523		0.005086	1e-05	0.002518		0.005081	5e-06	0.002515
H10	143	147	165	126	107	147		12	10	14	6	11		0.060934	0.050272	0.035186		0.060924	0.050261	0.035181		0.060919	0.050256	0.035178
H11	143	144	165	125	107	145		1	0	0	1	0		0.005097	2e-05	1e-05		0.005086	1e-05	5e-06		0.005081	5e-06	3e-06
H12	143	149	165	124	107	146		1	0	0	0	1		0.005097	2e-05	1e-05		0.005086	1e-05	5e-06		0.005081	5e-06	3e-06
H13	143	144	165	126	107	145		1	1	1	0	0		0.005097	0.005045	0.002523		0.005086	0.005035	0.002518		0.005081	0.00503	0.002515
H14	143	148	165	124	107	144		2	2	3	2	1		0.010173	0.010071	0.007548		0.010163	0.01006	0.007543		0.010157	0.010055	0.00754
H15	143	145	165	124	107	145		1	0	0	0	0		0.005097	2e-05	1e-05		0.005086	1e-05	5e-06		0.005081	5e-06	3e-06
H16	142	149	165	126	108	146		2	4	2	2	0		0.010173	0.020121	0.005035		0.010163	0.020111	0.00503		0.010157	0.020106	0.005028
H17	143	148	166	126	107	146		2	1	1	1	0		0.010173	0.005045	0.002523		0.010163	0.005035	0.002518		0.010157	0.00503	0.002515
H18	143	147	165	126	107	145		4	0	4	4	1		0.020325	2e-05	0.01006		0.020315	1e-05	0.010055		0.02031	5e-06	0.010053
H19	143	145	165	125	107	145		2	4	4	2	5		0.010173	0.020121	0.01006		0.010163	0.020111	0.010055		0.010157	0.020106	0.010053
H20	143	148	166	125	107	147		3	4	3	3	1		0.015249	0.020121	0.007548		0.015239	0.020111	0.007543		0.015234	0.020106	0.00754
H21	143	149	164	125	107	146		1	0	0	0	0		0.005097	2e-05	1e-05		0.005086	1e-05	5e-06		0.005081	5e-06	3e-06
H22	143	148	166	125	107	145		1	0	0	0	1		0.005097	2e-05	1e-05		0.005086	1e-05	5e-06		0.005081	5e-06	3e-06
H23	143	145	165	125	107	146		3	1	6	0	2		0.015249	0.005045	0.015086		0.015239	0.005035	0.01508		0.015234	0.00503	0.015078
H24	143	149	165	125	107	147		4	2	10	4	4		0.020325	0.010071	0.025136		0.020315	0.01006	0.025131		0.02031	0.010055	0.025128
H25	143	148	166	125	107	146		6	8	7	5	5		0.030477	0.040221	0.017598		0.030467	0.040211	0.017593		0.030462	0.040206	0.01759
H26	143	147	165	125	107	147		2	0	1	0	0		0.010173	2e-05	0.002523		0.010163	1e-05	0.002518		0.010157	5e-06	0.002515
H27	143	147	166	125	107	146		4	5	7	4	5		0.020325	0.025146	0.017598		0.020315	0.025136	0.017593		0.02031	0.025131	0.01759
H28	143	146	165	125	107	146		5	2	9	8	4		0.025401	0.010071	0.022623		0.025391	0.01006	0.022618		0.025386	0.010055	0.022616
H29	143	149	166	124	107	147		1	1	4	1	0		0.005097	0.005045	0.01006		0.005086	0.005035	0.010055		0.005081	0.00503	0.010053
H30	142	148	165	125	107	146		1	1	0	0	0		0.005097	0.005045	1e-05		0.005086	0.005035	5e-06		0.005081	0.00503	3e-06
H31	143	145	165	126	107	146		4	2	7	5	0		0.020325	0.010071	0.017598		0.020315	0.01006	0.017593		0.02031	0.010055	0.01759
H32	143	148	166	127	107	144		4	2	2	0	0		0.020325	0.010071	0.005035		0.020315	0.01006	0.00503		0.02031	0.010055	0.005028
H33	143	146	165	125	107	147		1	1	3	1	3		0.005097	0.005045	0.007548		0.005086	0.005035	0.007543		0.005081	0.00503	0.00754
H34	142	148	165	126	107	147		1	0	0	1	1		0.005097	2e-05	1e-05		0.005086	1e-05	5e-06		0.005081	5e-06	3e-06
H35	143	147	166	128	107	144		1	0	1	0	0		0.005097	2e-05	0.002523		0.005086	1e-05	0.002518		0.005081	5e-06	0.002515
H36	143	149	167	125	107	146		2	1	1	0	2		0.010173	0.005045	0.002523		0.010163	0.005035	0.002518		0.010157	0.00503	0.002515
H37	143	149	165	127	107	146		1	0	1	1	1		0.005097	2e-05	0.002523		0.005086	1e-05	0.002518		0.005081	5e-06	0.002515
H38	143	149	165	126	107	147		1	0	1	3	0		0.005097	2e-05	0.002523		0.005086	1e-05	0.002518		0.005081	5e-06	0.002515
H39	142	149	165	125	108	146		1	2	4	4	2		0.005097	0.010071	0.01006		0.005086	0.01006	0.010055		0.005081	0.010055	0.010053
H40	143	148	165	126	107	147		1	1	6	1	0		0.005097	0.005045	0.015086		0.005086	0.005035	0.01508		0.005081	0.00503	0.015078
H41	143	149	165	125	107	146		6	4	5	5	6		0.030477	0.020121	0.012573		0.030467	0.020111	0.012568		0.030462	0.020106	0.012565
H42	143	149	165	125	106	147		1	0	0	0	0		0.005097	2e-05	1e-05		0.005086	1e-05	5e-06		0.005081	5e-06	3e-06
H43	143	147	166	127	106	146		1	0	0	0	0		0.005097	2e-05	1e-05		0.005086	1e-05	5e-06		0.005081	5e-06	3e-06
H44	142	148	166	125	107	146		1	0	0	0	0		0.005097	2e-05	1e-05		0.005086	1e-05	5e-06		0.005081	5e-06	3e-06
H45	143	148	165	125	107	147		6	1	7	5	2		0.030477	0.005045	0.017598		0.030467	0.005035	0.017593		0.030462	0.00503	0.01759
H46	143	147	168	126	107	148		1	3	1	1	1		0.005097	0.015096	0.002523		0.005086	0.015086	0.002518		0.005081	0.01508	0.002515
H47	143	149	165	126	107	146		1	1	5	5	1		0.005097	0.005045	0.012573		0.005086	0.005035	0.012568		0.005081	0.00503	0.012565
H48	143	147	166	126	106	146		1	0	1	2	0		0.005097	2e-05	0.002523		0.005086	1e-05	0.002518		0.005081	5e-06	0.002515
H49	143	146	165	127	107	145		1	0	0	0	0		0.005097	2e-05	1e-05		0.005086	1e-05	5e-06		0.005081	5e-06	3e-06
H50	143	147	165	127	107	146		5	2	12	9	4		0.025401	0.010071	0.030161		0.025391	0.01006	0.030156		0.025386	0.010055	0.030153
H51	143	147	165	125	106	147		1	5	8	1	3		0.005097	0.025146	0.020111		0.005086	0.025136	0.020106		0.005081	0.025131	0.020103
H52	143	146	165	128	106	146		2	0	0	0	3		0.010173	2e-05	1e-05		0.010163	1e-05	5e-06		0.010157	5e-06	3e-06
H53	143	148	165	124	107	146		1	0	2	0	1		0.005097	2e-05	0.005035		0.005086	1e-05	0.00503		0.005081	5e-06	0.005028
H54	142	149	166	126	108	145		2	0	0	0	0		0.010173	2e-05	1e-05		0.010163	1e-05	5e-06		0.010157	5e-06	3e-06
H55	143	147	165	127	107	147		2	2	3	1	0		0.010173	0.010071	0.007548		0.010163	0.01006	0.007543		0.010157	0.010055	0.00754
H56	142	147	166	125	107	146		1	1	1	0	0		0.005097	0.005045	0.002523		0.005086	0.005035	0.002518		0.005081	0.00503	0.002515
H57	143	146	165	128	107	146		1	3	0	1	6		0.005097	0.015096	1e-05		0.005086	0.015086	5e-06		0.005081	0.01508	3e-06
H58	143	148	165	127	107	146		1	2	2	1	0		0.005097	0.010071	0.005035		0.005086	0.01006	0.00503		0.005081	0.010055	0.005028
H59	143	146	165	126	107	146		4	3	10	2	3		0.020325	0.015096	0.025136		0.020315	0.015086	0.025131		0.02031	0.01508	0.025128
H60	143	148	166	124	107	147		3	3	1	0	1		0.015249	0.015096	0.002523		0.015239	0.015086	0.002518		0.015234	0.01508	0.002515
H61	143	146	167	125	107	146		2	0	0	1	0		0.010173	2e-05	1e-05		0.010163	1e-05	5e-06		0.010157	5e-06	3e-06
H62	143	149	164	125	107	148		1	0	0	0	0		0.005097	2e-05	1e-05		0.005086	1e-05	5e-06		0.005081	5e-06	3e-06
H63	143	146	165	127	107	147		1	0	0	0	0		0.005097	2e-05	1e-05		0.005086	1e-05	5e-06		0.005081	5e-06	3e-06
H64	143	147	165	124	107	147		3	2	4	2	0		0.015249	0.010071	0.01006		0.015239	0.01006	0.010055		0.015234	0.010055	0.010053
H65	142	149	165	126	107	146		2	2	0	1	1		0.010173	0.010071	1e-05		0.010163	0.01006	5e-06		0.010157	0.010055	3e-06
H66	143	148	165	125	107	145		1	0	1	1	1		0.005097	2e-05	0.002523		0.005086	1e-05	0.002518		0.005081	5e-06	0.002515
H67	143	146	165	126	107	147		1	0	2	0	0		0.005097	2e-05	0.005035		0.005086	1e-05	0.00503		0.005081	5e-06	0.005028
H68	143	145	165	126	107	147		1	0	3	1	0		0.005097	2e-05	0.007548		0.005086	1e-05	0.007543		0.005081	5e-06	0.00754
H69	143	149	166	126	107	148		1	0	0	0	0		0.005097	2e-05	1e-05		0.005086	1e-05	5e-06		0.005081	5e-06	3e-06
H70	143	149	166	126	107	147		1	0	1	0	1		0.005097	2e-05	0.002523		0.005086	1e-05	0.002518		0.005081	5e-06	0.002515
H71	143	147	165	124	107	146		3	6	2	2	1		0.015249	0.030171	0.005035		0.015239	0.030161	0.00503		0.015234	0.030156	0.005028
H72	143	147	165	125	107	146		2	6	11	1	2		0.010173	0.030171	0.027648		0.010163	0.030161	0.027643		0.010157	0.030156	0.027641
H73	143	145	165	127	107	147		1	0	8	0	2		0.005097	2e-05	0.020111		0.005086	1e-05	0.020106		0.005081	5e-06	0.020103
H74	143	146	166	125	107	146		1	0	0	0	0		0.005097	2e-05	1e-05		0.005086	1e-05	5e-06		0.005081	5e-06	3e-06
H75	143	148	164	127	107	146		1	1	1	0	0		0.005097	0.005045	0.002523		0.005086	0.005035	0.002518		0.005081	0.00503	0.002515
H76	143	148	165	126	106	146		2	0	1	1	2		0.010173	2e-05	0.002523		0.010163	1e-05	0.002518		0.010157	5e-06	0.002515
H77	143	149	166	125	107	146		2	5	10	4	4		0.010173	0.025146	0.025136		0.010163	0.025136	0.025131		0.010157	0.025131	0.025128
H78	143	147	165	128	106	146		2	0	2	1	0		0.010173	2e-05	0.005035		0.010163	1e-05	0.00503		0.010157	5e-06	0.005028
H79	143	145	165	126	106	146		2	3	10	6	7		0.010173	0.015096	0.025136		0.010163	0.015086	0.025131		0.010157	0.01508	0.025128
H80	142	147	165	126	107	146		1	0	3	0	2		0.005097	2e-05	0.007548		0.005086	1e-05	0.007543		0.005081	5e-06	0.00754
H81	143	147	165	126	106	146		2	2	3	2	0		0.010173	0.010071	0.007548		0.010163	0.01006	0.007543		0.010157	0.010055	0.00754
H82	143	149	166	125	107	147		1	1	0	0	0		0.005097	0.005045	1e-05		0.005086	0.005035	5e-06		0.005081	0.00503	3e-06
H83	143	146	168	125	107	147		1	0	0	0	0		0.005097	2e-05	1e-05		0.005086	1e-05	5e-06		0.005081	5e-06	3e-06
H84	143	146	166	127	107	146		1	0	0	0	0		0.005097	2e-05	1e-05		0.005086	1e-05	5e-06		0.005081	5e-06	3e-06
H85	143	149	165	124	107	144		2	0	0	0	0		0.010173	2e-05	1e-05		0.010163	1e-05	5e-06		0.010157	5e-06	3e-06
H86	143	147	165	125	106	146		1	0	1	0	0		0.005097	2e-05	0.002523		0.005086	1e-05	0.002518		0.005081	5e-06	0.002515
H87	143	147	165	126	108	148		1	0	2	1	1		0.005097	2e-05	0.005035		0.005086	1e-05	0.00503		0.005081	5e-06	0.005028
H88	143	148	165	127	107	147		1	0	3	0	1		0.005097	2e-05	0.007548		0.005086	1e-05	0.007543		0.005081	5e-06	0.00754
H89	143	147	169	125	107	144		1	0	0	0	0		0.005097	2e-05	1e-05		0.005086	1e-05	5e-06		0.005081	5e-06	3e-06
H90	142	148	165	126	108	146		1	0	0	0	0		0.005097	2e-05	1e-05		0.005086	1e-05	5e-06		0.005081	5e-06	3e-06
H91	143	147	166	127	106	144		1	0	0	0	0		0.005097	2e-05	1e-05		0.005086	1e-05	5e-06		0.005081	5e-06	3e-06
H92	143	148	165	125	108	146		1	1	1	0	0		0.005097	0.005045	0.002523		0.005086	0.005035	0.002518		0.005081	0.00503	0.002515
H93	143	149	166	124	107	148		1	0	0	0	0		0.005097	2e-05	1e-05		0.005086	1e-05	5e-06		0.005081	5e-06	3e-06
H94	143	146	168	126	107	146		1	0	0	0	0		0.005097	2e-05	1e-05		0.005086	1e-05	5e-06		0.005081	5e-06	3e-06
H95	143	147	166	126	107	146		1	3	2	4	2		0.005097	0.015096	0.005035		0.005086	0.015086	0.00503		0.005081	0.01508	0.005028
H96	143	145	165	126	107	144		1	0	1	1	0		0.005097	2e-05	0.002523		0.005086	1e-05	0.002518		0.005081	5e-06	0.002515
H97	143	146	168	126	107	149		1	0	0	0	0		0.005097	2e-05	1e-05		0.005086	1e-05	5e-06		0.005081	5e-06	3e-06
H98	143	146	165	126	107	145		1	0	2	1	1		0.005097	2e-05	0.005035		0.005086	1e-05	0.00503		0.005081	5e-06	0.005028
H99	143	149	167	126	107	147		0	1	2	0	0		2.1e-05	0.005045	0.005035		1e-05	0.005035	0.00503		5e-06	0.00503	0.005028
H100	142	148	165	125	107	144		0	1	1	1	0		2.1e-05	0.005045	0.002523		1e-05	0.005035	0.002518		5e-06	0.00503	0.002515
H101	142	147	165	125	108	146		0	1	0	0	0		2.1e-05	0.005045	1e-05		1e-05	0.005035	5e-06		5e-06	0.00503	3e-06
H102	143	148	165	125	106	147		0	3	6	0	1		2.1e-05	0.015096	0.015086		1e-05	0.015086	0.01508		5e-06	0.01508	0.015078
H103	143	149	168	126	108	147		0	1	0	1	1		2.1e-05	0.005045	1e-05		1e-05	0.005035	5e-06		5e-06	0.00503	3e-06
H104	143	145	165	126	107	145		0	3	1	1	0		2.1e-05	0.015096	0.002523		1e-05	0.015086	0.002518		5e-06	0.01508	0.002515
H105	143	147	166	126	107	145		0	2	2	0	2		2.1e-05	0.010071	0.005035		1e-05	0.01006	0.00503		5e-06	0.010055	0.005028
H106	143	149	165	125	107	145		0	2	1	0	0		2.1e-05	0.010071	0.002523		1e-05	0.01006	0.002518		5e-06	0.010055	0.002515
H107	143	145	165	125	106	144		0	1	1	0	0		2.1e-05	0.005045	0.002523		1e-05	0.005035	0.002518		5e-06	0.00503	0.002515
H108	143	148	166	125	106	148		0	1	0	0	0		2.1e-05	0.005045	1e-05		1e-05	0.005035	5e-06		5e-06	0.00503	3e-06
H109	143	147	166	124	107	146		0	1	0	0	0		2.1e-05	0.005045	1e-05		1e-05	0.005035	5e-06		5e-06	0.00503	3e-06
H110	143	150	165	125	107	147		0	1	1	2	1		2.1e-05	0.005045	0.002523		1e-05	0.005035	0.002518		5e-06	0.00503	0.002515
H111	143	147	165	126	107	148		0	3	3	1	0		2.1e-05	0.015096	0.007548		1e-05	0.015086	0.007543		5e-06	0.01508	0.00754
H112	143	145	167	125	107	146		0	1	1	0	0		2.1e-05	0.005045	0.002523		1e-05	0.005035	0.002518		5e-06	0.00503	0.002515
H113	143	149	166	128	107	147		0	2	0	0	3		2.1e-05	0.010071	1e-05		1e-05	0.01006	5e-06		5e-06	0.010055	3e-06
H114	143	148	166	127	107	146		0	1	0	0	1		2.1e-05	0.005045	1e-05		1e-05	0.005035	5e-06		5e-06	0.00503	3e-06
H115	143	147	166	126	107	147		0	1	0	0	0		2.1e-05	0.005045	1e-05		1e-05	0.005035	5e-06		5e-06	0.00503	3e-06
H116	143	148	167	125	107	147		0	1	0	0	0		2.1e-05	0.005045	1e-05		1e-05	0.005035	5e-06		5e-06	0.00503	3e-06
H117	143	144	165	125	106	145		0	1	0	0	0		2.1e-05	0.005045	1e-05		1e-05	0.005035	5e-06		5e-06	0.00503	3e-06
H118	143	147	165	126	107	144		0	1	0	0	0		2.1e-05	0.005045	1e-05		1e-05	0.005035	5e-06		5e-06	0.00503	3e-06
H119	143	151	166	124	107	147		0	1	0	0	0		2.1e-05	0.005045	1e-05		1e-05	0.005035	5e-06		5e-06	0.00503	3e-06
H120	143	147	165	123	107	148		0	1	1	0	0		2.1e-05	0.005045	0.002523		1e-05	0.005035	0.002518		5e-06	0.00503	0.002515
H121	142	148	165	126	107	146		0	3	6	3	1		2.1e-05	0.015096	0.015086		1e-05	0.015086	0.01508		5e-06	0.01508	0.015078
H122	143	147	167	127	107	146		0	1	0	1	0		2.1e-05	0.005045	1e-05		1e-05	0.005035	5e-06		5e-06	0.00503	3e-06
H123	143	145	166	127	106	146		0	1	0	0	0		2.1e-05	0.005045	1e-05		1e-05	0.005035	5e-06		5e-06	0.00503	3e-06
H124	143	147	165	125	107	144		0	1	0	0	0		2.1e-05	0.005045	1e-05		1e-05	0.005035	5e-06		5e-06	0.00503	3e-06
H125	143	150	165	126	107	147		0	2	1	0	1		2.1e-05	0.010071	0.002523		1e-05	0.01006	0.002518		5e-06	0.010055	0.002515
H126	143	147	165	125	107	148		0	1	0	1	0		2.1e-05	0.005045	1e-05		1e-05	0.005035	5e-06		5e-06	0.00503	3e-06
H127	143	148	166	125	107	148		0	1	8	1	2		2.1e-05	0.005045	0.020111		1e-05	0.005035	0.020106		5e-06	0.00503	0.020103
H128	143	146	164	125	107	146		0	1	0	0	0		2.1e-05	0.005045	1e-05		1e-05	0.005035	5e-06		5e-06	0.00503	3e-06
H129	142	149	165	125	108	147		0	2	1	2	0		2.1e-05	0.010071	0.002523		1e-05	0.01006	0.002518		5e-06	0.010055	0.002515
H130	143	149	166	126	107	146		0	2	2	0	2		2.1e-05	0.010071	0.005035		1e-05	0.01006	0.00503		5e-06	0.010055	0.005028
H131	143	148	166	126	107	145		0	1	0	0	0		2.1e-05	0.005045	1e-05		1e-05	0.005035	5e-06		5e-06	0.00503	3e-06
H132	153	147	165	126	107	146		0	1	0	0	0		2.1e-05	0.005045	1e-05		1e-05	0.005035	5e-06		5e-06	0.00503	3e-06
H133	142	149	165	127	108	146		0	1	0	0	0		2.1e-05	0.005045	1e-05		1e-05	0.005035	5e-06		5e-06	0.00503	3e-06
H134	142	147	165	125	107	145		0	1	0	0	0		2.1e-05	0.005045	1e-05		1e-05	0.005035	5e-06		5e-06	0.00503	3e-06
H135	143	146	164	125	106	145		0	1	0	1	0		2.1e-05	0.005045	1e-05		1e-05	0.005035	5e-06		5e-06	0.00503	3e-06
H136	143	147	166	124	107	144		0	1	1	2	2		2.1e-05	0.005045	0.002523		1e-05	0.005035	0.002518		5e-06	0.00503	0.002515
H137	143	149	165	124	107	149		0	1	0	0	0		2.1e-05	0.005045	1e-05		1e-05	0.005035	5e-06		5e-06	0.00503	3e-06
H138	143	147	169	126	107	147		0	1	1	0	0		2.1e-05	0.005045	0.002523		1e-05	0.005035	0.002518		5e-06	0.00503	0.002515
H139	143	146	165	128	106	145		0	1	0	0	0		2.1e-05	0.005045	1e-05		1e-05	0.005035	5e-06		5e-06	0.00503	3e-06
H140	143	146	166	125	107	147		0	1	0	0	0		2.1e-05	0.005045	1e-05		1e-05	0.005035	5e-06		5e-06	0.00503	3e-06
H141	143	145	165	127	106	146		0	1	0	0	1		2.1e-05	0.005045	1e-05		1e-05	0.005035	5e-06		5e-06	0.00503	3e-06
H142	143	149	166	127	107	147		0	1	0	0	0		2.1e-05	0.005045	1e-05		1e-05	0.005035	5e-06		5e-06	0.00503	3e-06
H143	143	146	168	124	107	148		0	1	0	0	0		2.1e-05	0.005045	1e-05		1e-05	0.005035	5e-06		5e-06	0.00503	3e-06
H144	143	148	165	125	107	148		0	1	2	1	2		2.1e-05	0.005045	0.005035		1e-05	0.005035	0.00503		5e-06	0.00503	0.005028
H145	143	147	166	127	107	145		0	1	1	0	2		2.1e-05	0.005045	0.002523		1e-05	0.005035	0.002518		5e-06	0.00503	0.002515
H146	143	146	164	127	107	147		0	1	0	0	0		2.1e-05	0.005045	1e-05		1e-05	0.005035	5e-06		5e-06	0.00503	3e-06
H147	143	150	166	125	107	146		0	1	0	0	0		2.1e-05	0.005045	1e-05		1e-05	0.005035	5e-06		5e-06	0.00503	3e-06
H148	143	149	165	124	106	146		0	0	1	0	0		2.1e-05	2e-05	0.002523		1e-05	1e-05	0.002518		5e-06	5e-06	0.002515
H149	153	148	165	127	107	145		0	0	1	0	0		2.1e-05	2e-05	0.002523		1e-05	1e-05	0.002518		5e-06	5e-06	0.002515
H150	143	147	165	127	107	145		0	0	2	0	0		2.1e-05	2e-05	0.005035		1e-05	1e-05	0.00503		5e-06	5e-06	0.005028
H151	143	148	165	125	107	146		0	0	6	1	0		2.1e-05	2e-05	0.015086		1e-05	1e-05	0.01508		5e-06	5e-06	0.015078
H152	143	148	166	124	107	146		0	0	2	1	0		2.1e-05	2e-05	0.005035		1e-05	1e-05	0.00503		5e-06	5e-06	0.005028
H153	143	150	165	125	107	146		0	0	2	0	0		2.1e-05	2e-05	0.005035		1e-05	1e-05	0.00503		5e-06	5e-06	0.005028
H154	143	147	166	127	107	144		0	0	1	0	0		2.1e-05	2e-05	0.002523		1e-05	1e-05	0.002518		5e-06	5e-06	0.002515
H155	143	146	165	126	106	147		0	0	1	2	0		2.1e-05	2e-05	0.002523		1e-05	1e-05	0.002518		5e-06	5e-06	0.002515
H156	143	146	166	125	106	145		0	0	1	0	0		2.1e-05	2e-05	0.002523		1e-05	1e-05	0.002518		5e-06	5e-06	0.002515
H157	143	148	165	126	107	145		0	0	2	0	0		2.1e-05	2e-05	0.005035		1e-05	1e-05	0.00503		5e-06	5e-06	0.005028
H158	143	147	165	126	106	145		0	0	1	0	0		2.1e-05	2e-05	0.002523		1e-05	1e-05	0.002518		5e-06	5e-06	0.002515
H159	143	145	165	125	107	147		0	0	1	0	1		2.1e-05	2e-05	0.002523		1e-05	1e-05	0.002518		5e-06	5e-06	0.002515
H160	142	150	165	127	108	145		0	0	1	0	0		2.1e-05	2e-05	0.002523		1e-05	1e-05	0.002518		5e-06	5e-06	0.002515
H161	143	147	165	126	111	146		0	0	1	0	0		2.1e-05	2e-05	0.002523		1e-05	1e-05	0.002518		5e-06	5e-06	0.002515
H162	143	147	166	127	107	146		0	0	2	1	0		2.1e-05	2e-05	0.005035		1e-05	1e-05	0.00503		5e-06	5e-06	0.005028
H163	143	145	165	125	106	145		0	0	1	0	0		2.1e-05	2e-05	0.002523		1e-05	1e-05	0.002518		5e-06	5e-06	0.002515
H164	142	146	165	126	107	145		0	0	1	0	0		2.1e-05	2e-05	0.002523		1e-05	1e-05	0.002518		5e-06	5e-06	0.002515
H165	143	146	165	125	108	146		0	0	1	0	0		2.1e-05	2e-05	0.002523		1e-05	1e-05	0.002518		5e-06	5e-06	0.002515
H166	142	147	165	126	108	141		0	0	1	0	0		2.1e-05	2e-05	0.002523		1e-05	1e-05	0.002518		5e-06	5e-06	0.002515
H167	143	146	168	124	107	147		0	0	1	0	0		2.1e-05	2e-05	0.002523		1e-05	1e-05	0.002518		5e-06	5e-06	0.002515
H168	143	148	169	126	107	146		0	0	1	0	0		2.1e-05	2e-05	0.002523		1e-05	1e-05	0.002518		5e-06	5e-06	0.002515
H169	143	150	168	125	107	146		0	0	1	0	0		2.1e-05	2e-05	0.002523		1e-05	1e-05	0.002518		5e-06	5e-06	0.002515
H170	143	149	166	125	108	147		0	0	1	0	0		2.1e-05	2e-05	0.002523		1e-05	1e-05	0.002518		5e-06	5e-06	0.002515
H171	143	148	166	126	107	148		0	0	1	0	0		2.1e-05	2e-05	0.002523		1e-05	1e-05	0.002518		5e-06	5e-06	0.002515
H172	143	148	166	126	107	147		0	0	1	0	0		2.1e-05	2e-05	0.002523		1e-05	1e-05	0.002518		5e-06	5e-06	0.002515
H173	143	149	166	125	107	148		0	0	1	0	0		2.1e-05	2e-05	0.002523		1e-05	1e-05	0.002518		5e-06	5e-06	0.002515
H174	143	147	166	129	107	144		0	0	1	0	0		2.1e-05	2e-05	0.002523		1e-05	1e-05	0.002518		5e-06	5e-06	0.002515
H175	142	149	165	125	107	146		0	0	1	0	1		2.1e-05	2e-05	0.002523		1e-05	1e-05	0.002518		5e-06	5e-06	0.002515
H176	143	148	166	124	107	144		0	0	2	0	0		2.1e-05	2e-05	0.005035		1e-05	1e-05	0.00503		5e-06	5e-06	0.005028
H177	143	147	166	125	108	147		0	0	2	0	1		2.1e-05	2e-05	0.005035		1e-05	1e-05	0.00503		5e-06	5e-06	0.005028
H178	142	148	165	125	108	146		0	0	2	0	0		2.1e-05	2e-05	0.005035		1e-05	1e-05	0.00503		5e-06	5e-06	0.005028
H179	143	148	165	124	107	147		0	0	1	0	0		2.1e-05	2e-05	0.002523		1e-05	1e-05	0.002518		5e-06	5e-06	0.002515
H180	143	147	164	127	107	146		0	0	1	0	0		2.1e-05	2e-05	0.002523		1e-05	1e-05	0.002518		5e-06	5e-06	0.002515
H181	143	148	168	127	107	146		0	0	1	0	0		2.1e-05	2e-05	0.002523		1e-05	1e-05	0.002518		5e-06	5e-06	0.002515
H182	142	148	166	125	108	146		0	0	1	0	0		2.1e-05	2e-05	0.002523		1e-05	1e-05	0.002518		5e-06	5e-06	0.002515
H183	142	147	164	126	107	141		0	0	1	0	0		2.1e-05	2e-05	0.002523		1e-05	1e-05	0.002518		5e-06	5e-06	0.002515
H184	143	150	166	125	108	146		0	0	1	1	0		2.1e-05	2e-05	0.002523		1e-05	1e-05	0.002518		5e-06	5e-06	0.002515
H185	143	149	166	127	107	144		0	0	1	0	0		2.1e-05	2e-05	0.002523		1e-05	1e-05	0.002518		5e-06	5e-06	0.002515
H186	152	148	165	127	108	145		0	0	2	0	0		2.1e-05	2e-05	0.005035		1e-05	1e-05	0.00503		5e-06	5e-06	0.005028
H187	143	148	166	124	107	143		0	0	1	0	0		2.1e-05	2e-05	0.002523		1e-05	1e-05	0.002518		5e-06	5e-06	0.002515
H188	142	148	165	125	108	145		0	0	1	0	0		2.1e-05	2e-05	0.002523		1e-05	1e-05	0.002518		5e-06	5e-06	0.002515
H189	143	146	168	124	106	146		0	0	1	0	0		2.1e-05	2e-05	0.002523		1e-05	1e-05	0.002518		5e-06	5e-06	0.002515
H190	142	150	165	126	107	146		0	0	1	0	0		2.1e-05	2e-05	0.002523		1e-05	1e-05	0.002518		5e-06	5e-06	0.002515
H191	143	146	165	128	107	147		0	0	1	0	1		2.1e-05	2e-05	0.002523		1e-05	1e-05	0.002518		5e-06	5e-06	0.002515
H192	143	149	166	126	107	145		0	0	1	0	0		2.1e-05	2e-05	0.002523		1e-05	1e-05	0.002518		5e-06	5e-06	0.002515
H193	143	148	164	125	107	146		0	0	1	2	1		2.1e-05	2e-05	0.002523		1e-05	1e-05	0.002518		5e-06	5e-06	0.002515
H194	143	146	167	127	107	146		0	0	1	0	0		2.1e-05	2e-05	0.002523		1e-05	1e-05	0.002518		5e-06	5e-06	0.002515
H195	143	147	165	127	106	144		0	0	1	0	0		2.1e-05	2e-05	0.002523		1e-05	1e-05	0.002518		5e-06	5e-06	0.002515
H196	143	150	165	126	107	146		0	0	2	0	2		2.1e-05	2e-05	0.005035		1e-05	1e-05	0.00503		5e-06	5e-06	0.005028
H197	142	147	165	124	107	147		0	0	1	0	0		2.1e-05	2e-05	0.002523		1e-05	1e-05	0.002518		5e-06	5e-06	0.002515
H198	143	147	167	125	107	146		0	0	2	0	0		2.1e-05	2e-05	0.005035		1e-05	1e-05	0.00503		5e-06	5e-06	0.005028
H199	143	147	168	125	107	147		0	0	1	0	0		2.1e-05	2e-05	0.002523		1e-05	1e-05	0.002518		5e-06	5e-06	0.002515
H200	143	148	165	125	105	147		0	0	1	0	0		2.1e-05	2e-05	0.002523		1e-05	1e-05	0.002518		5e-06	5e-06	0.002515
H201	143	145	168	124	107	146		0	0	1	0	0		2.1e-05	2e-05	0.002523		1e-05	1e-05	0.002518		5e-06	5e-06	0.002515
H202	143	147	166	126	107	148		0	0	1	0	0		2.1e-05	2e-05	0.002523		1e-05	1e-05	0.002518		5e-06	5e-06	0.002515
H203	143	145	165	125	106	146		0	0	1	0	2		2.1e-05	2e-05	0.002523		1e-05	1e-05	0.002518		5e-06	5e-06	0.002515
H204	143	147	165	125	107	145		0	0	1	0	0		2.1e-05	2e-05	0.002523		1e-05	1e-05	0.002518		5e-06	5e-06	0.002515
H205	143	147	165	124	107	148		0	0	1	0	0		2.1e-05	2e-05	0.002523		1e-05	1e-05	0.002518		5e-06	5e-06	0.002515
H206	143	144	165	127	107	146		0	0	1	0	0		2.1e-05	2e-05	0.002523		1e-05	1e-05	0.002518		5e-06	5e-06	0.002515
H207	143	151	166	125	107	146		0	0	1	0	0		2.1e-05	2e-05	0.002523		1e-05	1e-05	0.002518		5e-06	5e-06	0.002515
H208	142	147	165	125	107	146		0	0	0	2	0		2.1e-05	2e-05	1e-05		1e-05	1e-05	5e-06		5e-06	5e-06	3e-06
H209	142	146	165	126	107	146		0	0	0	2	1		2.1e-05	2e-05	1e-05		1e-05	1e-05	5e-06		5e-06	5e-06	3e-06
H210	143	147	168	126	107	147		0	0	0	3	1		2.1e-05	2e-05	1e-05		1e-05	1e-05	5e-06		5e-06	5e-06	3e-06
H211	142	150	165	125	108	146		0	0	0	1	0		2.1e-05	2e-05	1e-05		1e-05	1e-05	5e-06		5e-06	5e-06	3e-06
H212	143	149	165	125	108	146		0	0	0	1	1		2.1e-05	2e-05	1e-05		1e-05	1e-05	5e-06		5e-06	5e-06	3e-06
H213	143	147	167	126	107	145		0	0	0	1	1		2.1e-05	2e-05	1e-05		1e-05	1e-05	5e-06		5e-06	5e-06	3e-06
H214	143	149	165	127	107	147		0	0	0	1	1		2.1e-05	2e-05	1e-05		1e-05	1e-05	5e-06		5e-06	5e-06	3e-06
H215	143	148	165	124	106	144		0	0	0	1	0		2.1e-05	2e-05	1e-05		1e-05	1e-05	5e-06		5e-06	5e-06	3e-06
H216	142	148	167	127	107	146		0	0	0	1	0		2.1e-05	2e-05	1e-05		1e-05	1e-05	5e-06		5e-06	5e-06	3e-06
H217	142	148	165	125	108	147		0	0	0	1	0		2.1e-05	2e-05	1e-05		1e-05	1e-05	5e-06		5e-06	5e-06	3e-06
H218	142	144	165	127	108	146		0	0	0	1	0		2.1e-05	2e-05	1e-05		1e-05	1e-05	5e-06		5e-06	5e-06	3e-06
H219	143	147	166	124	107	148		0	0	0	1	2		2.1e-05	2e-05	1e-05		1e-05	1e-05	5e-06		5e-06	5e-06	3e-06
H220	143	147	168	124	106	146		0	0	0	1	0		2.1e-05	2e-05	1e-05		1e-05	1e-05	5e-06		5e-06	5e-06	3e-06
H221	143	148	165	124	108	147		0	0	0	1	0		2.1e-05	2e-05	1e-05		1e-05	1e-05	5e-06		5e-06	5e-06	3e-06
H222	142	149	165	124	108	146		0	0	0	1	0		2.1e-05	2e-05	1e-05		1e-05	1e-05	5e-06		5e-06	5e-06	3e-06
H223	143	147	166	124	107	147		0	0	0	2	1		2.1e-05	2e-05	1e-05		1e-05	1e-05	5e-06		5e-06	5e-06	3e-06
H224	143	149	166	126	109	146		0	0	0	1	0		2.1e-05	2e-05	1e-05		1e-05	1e-05	5e-06		5e-06	5e-06	3e-06
H225	143	147	167	126	107	146		0	0	0	1	0		2.1e-05	2e-05	1e-05		1e-05	1e-05	5e-06		5e-06	5e-06	3e-06
H226	142	149	165	127	108	145		0	0	0	1	0		2.1e-05	2e-05	1e-05		1e-05	1e-05	5e-06		5e-06	5e-06	3e-06
H227	143	145	165	124	106	145		0	0	0	0	2		2.1e-05	2e-05	1e-05		1e-05	1e-05	5e-06		5e-06	5e-06	3e-06
H228	143	148	165	126	105	146		0	0	0	0	1		2.1e-05	2e-05	1e-05		1e-05	1e-05	5e-06		5e-06	5e-06	3e-06
H229	143	146	165	126	108	148		0	0	0	0	1		2.1e-05	2e-05	1e-05		1e-05	1e-05	5e-06		5e-06	5e-06	3e-06
H230	143	146	165	125	107	145		0	0	0	0	1		2.1e-05	2e-05	1e-05		1e-05	1e-05	5e-06		5e-06	5e-06	3e-06
H231	142	145	165	125	107	145		0	0	0	0	1		2.1e-05	2e-05	1e-05		1e-05	1e-05	5e-06		5e-06	5e-06	3e-06
H232	143	146	164	127	107	146		0	0	0	0	1		2.1e-05	2e-05	1e-05		1e-05	1e-05	5e-06		5e-06	5e-06	3e-06
H233	143	149	166	124	106	147		0	0	0	0	1		2.1e-05	2e-05	1e-05		1e-05	1e-05	5e-06		5e-06	5e-06	3e-06
H234	143	146	164	127	107	145		0	0	0	0	1		2.1e-05	2e-05	1e-05		1e-05	1e-05	5e-06		5e-06	5e-06	3e-06
H235	142	148	165	123	107	146		0	0	0	0	1		2.1e-05	2e-05	1e-05		1e-05	1e-05	5e-06		5e-06	5e-06	3e-06
H236	143	147	165	127	106	147		0	0	0	0	1		2.1e-05	2e-05	1e-05		1e-05	1e-05	5e-06		5e-06	5e-06	3e-06
H237	142	146	165	126	107	141		0	0	0	0	3		2.1e-05	2e-05	1e-05		1e-05	1e-05	5e-06		5e-06	5e-06	3e-06
H238	143	150	165	125	108	146		0	0	0	0	1		2.1e-05	2e-05	1e-05		1e-05	1e-05	5e-06		5e-06	5e-06	3e-06
H239	143	150	164	127	107	146		0	0	0	0	1		2.1e-05	2e-05	1e-05		1e-05	1e-05	5e-06		5e-06	5e-06	3e-06
H240	143	146	164	127	106	146		0	0	0	0	1		2.1e-05	2e-05	1e-05		1e-05	1e-05	5e-06		5e-06	5e-06	3e-06
H241	143	146	165	125	106	146		0	0	0	0	1		2.1e-05	2e-05	1e-05		1e-05	1e-05	5e-06		5e-06	5e-06	3e-06
H242	143	148	168	126	107	147		0	0	0	0	1		2.1e-05	2e-05	1e-05		1e-05	1e-05	5e-06		5e-06	5e-06	3e-06
H243	143	150	165	124	107	145		0	0	0	0	1		2.1e-05	2e-05	1e-05		1e-05	1e-05	5e-06		5e-06	5e-06	3e-06
H244	143	149	167	126	107	145		0	0	0	0	1		2.1e-05	2e-05	1e-05		1e-05	1e-05	5e-06		5e-06	5e-06	3e-06
H245	143	149	165	127	107	144		0	0	0	0	1		2.1e-05	2e-05	1e-05		1e-05	1e-05	5e-06		5e-06	5e-06	3e-06
H246	143	149	165	127	107	145		0	0	0	0	1		2.1e-05	2e-05	1e-05		1e-05	1e-05	5e-06		5e-06	5e-06	3e-06
H247	142	147	165	126	106	141		0	0	0	0	1		2.1e-05	2e-05	1e-05		1e-05	1e-05	5e-06		5e-06	5e-06	3e-06
H248 to H494	-	-	-	-	-	-		0	0	0	0	0		-	-	-		1e-05	1e-05	5e-06		5e-06	5e-06	3e-06
H495 to H988	-	-	-	-	-	-		0	0	0	0	0		-	-	-		-	-	-		5e-06	5e-06	3e-06
