# Supplementary material for: Measuring recent effective gene flow among large populations in Pinus sylvestris: Local pollen shedding does not preclude substantial long-distance pollen immigration
Source: PLoS One. 2021 Aug 13;16(8):e0255776. doi: 10.1371/journal.pone.0255776 (PMC8362938; doi:10.1371/journal.pone.0255776)
Supplement: S2 Table — (XLSX) [file pone.0255776.s005.xlsx]

## Sheet: Info S2 Table
S2 Table. Expected errors of gene flow rate estimates. Expected median, bias, root mean square error (RMSE) and credibility interval non-coverage rates of gene flow rate estimates among Pinus sylvestris natural and planted populations for different simulated gene flow scenarios. See S3 Appendix for details.
Each simulated gene flow scenario assumed a different set of six pairwise male gametic gene flow rates (m), with the first and second subindexes of m indicating the recipient and source population, respectively, with codes C (calcareous natural population), S (siliceous natural population) and P (plantations).
Gene flow scenarios were run under three alternative assumptions about the total number of haplotypes present in the simulated adult populations (nh = 247, 498 or 988), with the corresponding assumed frequencies indicated in S1 Table.
Estimation errors were evaluated based on 1000 independent simulations for each parameter set.
Credibility interval non-coverage rate (nominal value of 0.05) expressed as the proportion of times that the lower confidence limit was too high (LLTH) and the upper limit was too low (ULTL).

## Sheet: S2 Table
		Assumed gene flow parameter values
Assumed nh	Scenario	mCC	mCS	mCP	mSC	mSS	mSP		Median	Bias	RMSE	LLTH	ULTL		Median	Bias	RMSE	LLTH	ULTL		Median	Bias	RMSE	LLTH	ULTL		Median	Bias	RMSE	LLTH	ULTL		Median	Bias	RMSE	LLTH	ULTL		Median	Bias	RMSE	LLTH	ULTL
247	A	1	0	0	0	1	0		0.931373	-0.0686271	0.0726969	0	1		0.0270458	0.0270458	0.0299009	0.378	0		0.0312693	0.0312693	0.0348021	0.535	0		0.0312981	0.0312981	0.0353025	0.509	0		0.927951	-0.0720493	0.0764581	0	1		0.0297002	0.0297002	0.0323956	0.517	0
	B	0.95	0.05	0	0.05	0.95	0		0.908142	-0.0418582	0.055763	0	0.019		0.0429531	-0.00704688	0.0271981	0	0		0.0365153	0.0365153	0.0406666	0.696	0		0.0476867	-0.00231331	0.0315209	0.003	0		0.905532	-0.0444676	0.0602915	0	0.028		0.0340698	0.0340698	0.0379408	0.631	0
	C	0.95	0	0.05	0	0.95	0.05		0.910702	-0.0392979	0.0526161	0	0.013		0.0311293	0.0311293	0.0343822	0.527	0		0.0463424	-0.00365761	0.0289972	0.003	0		0.0355028	0.0355028	0.0400179	0.654	0		0.908061	-0.0419386	0.0555748	0	0.011		0.0436367	-0.0063633	0.0260599	0.001	0
	D	0.9	0.05	0.05	0.05	0.9	0.05		0.881091	-0.0689091	0.0861876	0	0.061		0.0505291	0.00052914	0.0328906	0.002	0		0.0544204	0.00442042	0.0349088	0.004	0		0.0572601	0.00726008	0.0379887	0.005	0		0.877281	-0.0727194	0.0896001	0	0.084		0.0507957	0.000795739	0.0293403	0.001	0
	E	0.7	0.3	0	0.3	0.7	0		0.686738	-0.0132615	0.115454	0.037	0.035		0.245992	-0.0540077	0.125326	0.008	0.104		0.0538107	0.0538107	0.0643675	0.879	0		0.271041	-0.0289592	0.123552	0.022	0.069		0.663976	-0.0360241	0.126385	0.017	0.065		0.0511645	0.0511645	0.0597754	0.873	0
	F	0.7	0	0.3	0	0.7	0.3		0.704656	0.00465649	0.107309	0.021	0.037		0.0482431	0.0482431	0.0549118	0.846	0		0.23385	-0.0661502	0.125716	0.011	0.117		0.0599154	0.0599154	0.0705358	0.93	0		0.704567	0.00456744	0.100477	0.025	0.028		0.220692	-0.0793084	0.127418	0.004	0.151
	G	0.4	0.3	0.3	0.3	0.4	0.3		0.417894	0.0178941	0.128747	0.048	0.029		0.284857	-0.0151427	0.117308	0.019	0.04		0.28828	-0.0117204	0.116515	0.026	0.037		0.314654	0.0146536	0.12723	0.038	0.027		0.390447	-0.009553	0.121535	0.026	0.035		0.285699	-0.0143008	0.115797	0.021	0.04
	H	0.4	0.6	0	0.6	0.4	0		0.365128	-0.0348716	0.141704	0.035	0.079		0.572301	-0.0276995	0.139372	0.028	0.08		0.0495726	0.0495726	0.0569601	0.866	0		0.570571	-0.0294287	0.139442	0.029	0.064		0.363158	-0.0368417	0.139425	0.028	0.082		0.0530164	0.0530164	0.061484	0.897	0
	I	0.4	0	0.6	0	0.4	0.6		0.37337	-0.0266301	0.11494	0.021	0.041		0.0555728	0.0555728	0.0648248	0.912	0		0.558454	-0.041546	0.119631	0.01	0.06		0.0692558	0.0692558	0.0816754	0.953	0		0.373731	-0.0262692	0.107431	0.015	0.043		0.543194	-0.0568058	0.121549	0.009	0.074
	J	0.4	0.1	0.5	0.1	0.4	0.5		0.394198	-0.00580161	0.116794	0.033	0.03		0.109096	0.00909592	0.0668446	0.01	0		0.484741	-0.0152587	0.117304	0.022	0.044		0.128164	0.028164	0.0846823	0.027	0		0.383633	-0.0163674	0.114239	0.027	0.037		0.475605	-0.0243951	0.11963	0.014	0.05
	K	0.4	0.5	0.1	0.5	0.4	0.1		0.400454	0.000453771	0.134712	0.04	0.045		0.485121	-0.0148794	0.136199	0.045	0.06		0.101376	0.00137606	0.0642739	0.006	0		0.497413	-0.00258667	0.137073	0.041	0.048		0.384469	-0.0155307	0.134555	0.033	0.058		0.104935	0.00493504	0.0650146	0.008	0
	L	0.25	0.08	0.64	0.21	0.34	0.42		0.251636	0.00163576	0.106331	0.033	0.027		0.104371	0.0243714	0.067841	0.021	0		0.630715	-0.00928477	0.109585	0.016	0.037		0.219042	0.00904202	0.107654	0.033	0.01		0.33883	-0.00117045	0.115812	0.03	0.035		0.432331	0.0123307	0.115683	0.023	0.025
494	A	1	0	0	0	1	0		0.932885	-0.0671151	0.0708359	0	1		0.0260499	0.0260499	0.0281143	0.371	0		0.0308463	0.0308463	0.0342295	0.538	0		0.0300469	0.0300469	0.0337391	0.493	0		0.929163	-0.070837	0.0750402	0	1		0.0298862	0.0298862	0.0326475	0.491	0
	B	0.95	0.05	0	0.05	0.95	0		0.907788	-0.0422124	0.0577344	0	0.019		0.042226	-0.00777403	0.0265303	0	0		0.0376547	0.0376547	0.0438173	0.665	0		0.0487891	-0.00121086	0.0292036	0	0		0.904104	-0.0458958	0.0607634	0	0.019		0.0342859	0.0342859	0.0392802	0.638	0
	C	0.95	0	0.05	0	0.95	0.05		0.9119	-0.0380998	0.0537783	0	0.015		0.0311865	0.0311865	0.0367969	0.515	0		0.0451752	-0.00482485	0.0277051	0.001	0		0.0350118	0.0350118	0.0399703	0.623	0		0.909703	-0.0402969	0.0545552	0	0.015		0.0427704	-0.00722965	0.0264953	0	0
	D	0.9	0.05	0.05	0.05	0.9	0.05		0.882145	-0.0678547	0.0850852	0	0.069		0.0490132	-0.000986845	0.0328015	0.003	0		0.0550239	0.00502393	0.0336877	0.001	0		0.0585162	0.00851616	0.0371193	0	0		0.875753	-0.0742466	0.089716	0	0.083		0.050947	0.000947042	0.0298232	0.002	0
	E	0.7	0.3	0	0.3	0.7	0		0.688335	-0.0116653	0.121308	0.038	0.057		0.246492	-0.0535077	0.131803	0.024	0.112		0.0517022	0.0517022	0.0601985	0.858	0		0.263791	-0.0362094	0.127268	0.025	0.075		0.674343	-0.0256565	0.125954	0.017	0.066		0.0482279	0.0482279	0.0552075	0.857	0
	F	0.7	0	0.3	0	0.7	0.3		0.698882	-0.00111764	0.105364	0.028	0.025		0.0509973	0.0509973	0.0598236	0.874	0		0.236872	-0.0631279	0.119863	0.002	0.111		0.0605928	0.0605928	0.073019	0.925	0		0.697997	-0.00200325	0.105013	0.019	0.034		0.226446	-0.0735544	0.126963	0.003	0.139
	G	0.4	0.3	0.3	0.3	0.4	0.3		0.421829	0.0218293	0.129884	0.056	0.026		0.28278	-0.0172199	0.116574	0.021	0.04		0.286322	-0.0136777	0.118039	0.029	0.044		0.31255	0.0125501	0.124282	0.042	0.026		0.389932	-0.0100682	0.125086	0.027	0.045		0.288079	-0.011921	0.115136	0.023	0.039
	H	0.4	0.6	0	0.6	0.4	0		0.366823	-0.0331774	0.14044	0.018	0.083		0.570022	-0.029978	0.139413	0.035	0.058		0.0502947	0.0502947	0.0597815	0.836	0		0.574409	-0.0255912	0.136642	0.026	0.06		0.358577	-0.0414226	0.138356	0.019	0.078		0.0537441	0.0537441	0.0629369	0.903	0
	I	0.4	0	0.6	0	0.4	0.6		0.370951	-0.0290493	0.112	0.013	0.052		0.0539108	0.0539108	0.0624527	0.897	0		0.562573	-0.0374267	0.115363	0.012	0.055		0.0655571	0.0655571	0.0797309	0.941	0		0.369948	-0.030052	0.112189	0.016	0.06		0.55079	-0.0492099	0.119904	0.008	0.071
	J	0.4	0.1	0.5	0.1	0.4	0.5		0.400637	0.000637191	0.1158	0.038	0.027		0.10705	0.0070505	0.0661475	0.012	0.001		0.480151	-0.0198485	0.117016	0.022	0.043		0.128092	0.0280919	0.0813822	0.021	0		0.381434	-0.0185658	0.110778	0.016	0.045		0.477841	-0.0221594	0.115284	0.015	0.04
	K	0.4	0.5	0.1	0.5	0.4	0.1		0.398348	-0.00165187	0.13718	0.054	0.048		0.488176	-0.0118243	0.137467	0.037	0.071		0.100215	0.000214518	0.0637267	0.01	0		0.497569	-0.00243058	0.130257	0.037	0.034		0.382884	-0.0171156	0.131699	0.029	0.056		0.106488	0.00648754	0.0664189	0.012	0
	L	0.25	0.08	0.64	0.21	0.34	0.42		0.246358	-0.00364241	0.0999281	0.018	0.026		0.0996956	0.0196956	0.062132	0.012	0		0.640571	0.000571386	0.103881	0.019	0.024		0.213276	0.00327631	0.103679	0.016	0.019		0.336643	-0.00335711	0.106986	0.021	0.023		0.440195	0.0201945	0.119953	0.047	0.017
988	A	1	0	0	0	1	0		0.931455	-0.0685454	0.0725412	0	1		0.0265279	0.0265279	0.0293159	0.375	0		0.031616	0.031616	0.0352821	0.57	0		0.0300121	0.0300121	0.0338085	0.48	0		0.929643	-0.0703574	0.075116	0	1		0.0295014	0.0295014	0.0325664	0.471	0
	B	0.95	0.05	0	0.05	0.95	0		0.908227	-0.041773	0.0568072	0	0.016		0.0416256	-0.00837436	0.0250328	0.001	0		0.0377461	0.0377461	0.0443209	0.697	0		0.0484542	-0.00154581	0.029985	0.001	0		0.90537	-0.0446305	0.0588927	0	0.016		0.0334441	0.0334441	0.0366535	0.633	0
	C	0.95	0	0.05	0	0.95	0.05		0.912298	-0.037702	0.0515175	0	0.012		0.0307389	0.0307389	0.0342469	0.521	0		0.0451979	-0.00480206	0.0272042	0	0		0.0353815	0.0353815	0.0403719	0.64	0		0.909228	-0.0407724	0.0548402	0	0.013		0.0427783	-0.00722169	0.0258554	0	0
	D	0.9	0.05	0.05	0.05	0.9	0.05		0.879869	-0.0701313	0.0873637	0	0.077		0.0499529	-4.71266e-05	0.0304724	0.002	0		0.0561828	0.00618283	0.0372826	0.004	0		0.0568587	0.00685873	0.036889	0.004	0		0.877466	-0.072534	0.0880784	0	0.073		0.0508954	0.000895374	0.0301554	0.001	0
	E	0.7	0.3	0	0.3	0.7	0		0.682961	-0.0170394	0.124351	0.027	0.056		0.251477	-0.0485234	0.130406	0.018	0.109		0.0520734	0.0520734	0.0615742	0.886	0		0.267366	-0.0326337	0.127927	0.023	0.072		0.668603	-0.0313974	0.12961	0.021	0.069		0.0503185	0.0503185	0.0583138	0.866	0
	F	0.7	0	0.3	0	0.7	0.3		0.701854	0.00185361	0.105122	0.031	0.026		0.0479392	0.0479392	0.0557119	0.854	0		0.237038	-0.0629625	0.122365	0.008	0.109		0.0589261	0.0589261	0.0697435	0.93	0		0.69863	-0.00137014	0.101099	0.022	0.022		0.227644	-0.0723557	0.123456	0.004	0.125
	G	0.4	0.3	0.3	0.3	0.4	0.3		0.414036	0.0140361	0.128456	0.039	0.029		0.292839	-0.0071611	0.120851	0.04	0.033		0.284248	-0.0157521	0.117714	0.023	0.034		0.310691	0.0106914	0.124516	0.039	0.033		0.398287	-0.00171264	0.128881	0.033	0.049		0.281526	-0.0184741	0.119299	0.021	0.04
	H	0.4	0.6	0	0.6	0.4	0		0.36781	-0.0321902	0.134676	0.019	0.07		0.568349	-0.0316509	0.13377	0.023	0.064		0.0506903	0.0506903	0.0584712	0.878	0		0.57545	-0.0245504	0.135506	0.031	0.06		0.360064	-0.0399364	0.137011	0.019	0.078		0.0512744	0.0512744	0.0589703	0.887	0
	I	0.4	0	0.6	0	0.4	0.6		0.371795	-0.0282049	0.111007	0.016	0.051		0.0558918	0.0558918	0.0654726	0.913	0		0.559755	-0.0402451	0.114484	0.01	0.054		0.0672974	0.0672974	0.0804194	0.942	0		0.37485	-0.0251498	0.107468	0.018	0.048		0.544194	-0.0558062	0.119677	0.01	0.083
	J	0.4	0.1	0.5	0.1	0.4	0.5		0.398749	-0.00125054	0.114079	0.024	0.023		0.108665	0.0086646	0.0700338	0.011	0		0.480609	-0.0193905	0.118783	0.015	0.047		0.128601	0.0286009	0.0820737	0.022	0		0.3867	-0.0132997	0.115645	0.026	0.045		0.4721	-0.0279004	0.118181	0.013	0.047
	K	0.4	0.5	0.1	0.5	0.4	0.1		0.400087	8.71201e-05	0.136805	0.045	0.042		0.486436	-0.0135638	0.133839	0.033	0.053		0.100431	0.000430878	0.0621293	0.005	0.001		0.503285	0.00328539	0.135904	0.04	0.047		0.379569	-0.020431	0.134873	0.029	0.063		0.103975	0.00397523	0.0650783	0.012	0.001
	L	0.25	0.08	0.64	0.21	0.34	0.42		0.253657	0.00365667	0.103606	0.031	0.018		0.103987	0.0239874	0.0682685	0.02	0		0.629379	-0.0106211	0.107845	0.014	0.04		0.221279	0.0112794	0.112063	0.041	0.01		0.336408	-0.00359156	0.114207	0.026	0.037		0.432529	0.0125291	0.116748	0.034	0.026
